# Supplementary material for: A Novel Proline-Rich Cathelicidin from the Alpaca Vicugna pacos with Potency to Combat Antibiotic-Resistant Bacteria: Mechanism of Action and the Functional Role of the C-Terminal Region
Source: Membranes (Basel). 2022 May 12;12(5):515. doi: 10.3390/membranes12050515 (PMC9146984; doi:10.3390/membranes12050515)
Supplement: Supplementary file 1 [file membranes-12-00515-s001.zip]

Archive with 1 entries (1 files):
- membranes-1707256-supplementary.pdf
